# Supplementary material for: Transcriptional Modulation Reveals Physiological Responses to Temperature Adaptation in Acrossocheilus fasciatus
Source: Int J Mol Sci. 2023 Jul 19;24(14):11622. doi: 10.3390/ijms241411622 (PMC10380296; doi:10.3390/ijms241411622)
Supplement: Supplementary file 1 [file ijms-24-11622-s001.zip]

Archive with 1 entries (1 files):
- ijms-2474910-supplementary.pdf
